# Supplementary material for: Germ cell connectivity enhances cell death in response to DNA damage in the Drosophila testis
Source: eLife. 2017 Aug 15;6:e27960. doi: 10.7554/eLife.27960 (PMC5577909; doi:10.7554/eLife.27960)
Supplement: Figure 4—source data 1. [file elife-27960-fig4-data1.xlsx]

## Sheet: Omi Δ1 Df1
Sample:	Δ1/Df1 100 rad		Sample:	Δ1/Df1 500 rad		Sample:	Δ1/Df1 3000 rad
Testis	Dying 16-cell SG		Testis	Dying 16-cell SG		Testis	Dying 16-cell SG
1	16		1	16		1	0
	16			0			0
	0			0			0
	0			0		2	7
	0			1			16
	7		2	0			0
	0			0			0
2	1			0			0
	0		3	16			0
	0			0			0
3	1			0			16
	4			0			4
	16		4	0		3	0
	0			8			0
	0		5	0		4	16
	0			0			0
4	16		6	0			0
	5			0			0
	0			0			0
	0			16			0
	0		7	16		5	16
	0			0			16
5	16			0			0
	0			0			0
	0			4			0
	0			16			0
	0		8	0			0
6	0			0		6	16
	0			0			0
	0			0			0
	0		9	16		7	16
	0			0			16
	0			0			16
	0			0			0
7	0			0			0
	0		10	0		8	16
	0			0			0
8	16			0			0
	16		11	0			0
	0			0		9	1
	0		12	16			0
	0			0			0
	0			0			0
9	16			0		10	0
	0			0			0
	0		13	16			0
	0			16			0
10	4			16			0
	0			0		11	16
	0		14	0			0
	0			0			0
	0			0			0
	0		15	0		12	3
	0			0			0
11	0			0			0
	0			0			0
12	0		16	2			0
	0			0		13	0
	0		17	1			0
13	16			0			0
	0			2			0
	0			0			0
	0		18	16			0
	0			1		14	16
14	1			0			0
	0		19	16			0
	0			0			0
	0			0		15	1
	0			0			16
	0		20	0			0
15	0			0		16	16
	0			0			0
	0			0			0
	0			2			0
16	16		21	0			0
	0			0
	0		22	0
	0			0		Dying 16SG	240
	2		23	8		Total 16SG	1200
17	0			0
	0			0		Percent Dying	0.2
18	0			0
	0			0
	0		24	1
				0
				0		0	56
Dying 16SG	185			0		1 to 15	5
Total 16SG	1344			0		16	14
Percent Dying	0.137649
			Dying 16SG	222
			Total 16SG	1408
			Percent Dying	0.15767
0	66
1 to 15	8
16	10
			0	66
			1 to 15	10
			16	12

## Sheet: Omi Δ1 het
Sample:	Δ1/+ 100 rad		Sample:	Δ1/+ 500 rad		Sample:	Δ1/+ 3000 rad
Testis	Dying 16-cell SG		Testis	Dying 16-cell SG		Testis	Dying 16-cell SG
1	0		1	0		1	16
	0			0			0
	0			0			0
	0			0			0
	0			0			0
2	0		2	0		2	0
	0			0		3	0
	0		3	0			0
	0			0			0
	0			0		4	0
3	0			0			0
	0			2			0
	0		4	0			3
	0			0		5	16
	1			0			0
4	0		5	1			0
	0			0			0
	0			0			16
	0			0		6	0
	0		6	0			0
	0			0			0
5	0		7	16			11
	0			0		7	0
	0			0			0
	0			3			0
6	16			1			0
	0		8	0			16
	0			1		8	0
7	4			0			0
	0		9	0			0
	0			4			0
	0			0			0
	0			0		9	16
8	2		10	0			0
	0			0			4
	0		11	0		10	16
9	0			0			0
	0			0			0
	16		12	0			0
10	2			0		11	0
	0		13	0			0
	0			0			0
	0			0			0
			14	0		12	16
Dying 16SG	41			0			0
Total 16SG	688			0			0
			15	2			0
Percent Dying	0.059593			0		13	0
				0			0
				0		14	0
			16	16			0
				0		15	16
0	37			0			0
1 to 15	4			1			0
16	2		17	0			0
				4		16	0
				0			0
			18	1		17	0
				0			0
				0			0
				0		18	0
				16			0
			19	16			16
				1		19	0
				0			0
							0
							0
			Dying 16SG	85			16
			Total 16SG	1040			16
			Percent Dying	0.0817308
						Dying 16SG	194
						Total 16SG	1104
						Percent Dying	0.175725
			0	50
			1 to 15	11
			16	4
						0	55
						1 to 15	3
						16	11

## Sheet: Omi WT
Sample:	+/+ 100 rad		Sample:	+/+ 500 rad		Sample:	+/+ 3000 rad
Testis	Dying 16-cell SG		Testis	Dying 16-cell SG		Testis	Dying 16-cell SG
1	16		1	16		1	0
	16			0			0
	16			0			0
	0			0			0
	0			0			0
	0		2	11			0
	0			16		2	16
	0			0			16
	0			0			16
2	16			0			16
	16			0			0
	0		3	0			0
	0			0			0
	0			0			0
	0			0			0
	0		4	16		3	0
	0			16			0
3	0			0			0
	0			0			0
	0		5	16			0
4	16			0		4	0
	16			0			0
	0			0			0
	0			0			0
	0			0			0
	0		6	16		5	16
	0			16			16
5	16			0			0
	16			0			0
	0			0			0
	0		7	16		6	16
	0			16			16
	0			0			16
	0			0			0
	16			0			0
6	16			0			0
	0		8	0			0
	0			0			0
	0			0			0
	0			0		7	16
	16			0			0
7	16		9	0			0
	0			0			0
	0			0			0
	0			0			0
	16			0		8	0
8	16						0
	0						0
	0		Dying 16SG	155			0
	0		Total 16SG	736		9	16
	0						0
	0		Percent Dying	0.210598			0
	0						0
	16						0
9	16					10	16
	0						16
	0		0	36			0
	0		1 to 15	1			0
	0		16	9			0
	0
	0
Dying 16SG	272					Dying 16SG	208
Total 16SG	976					Total 16SG	944
Percent Dying	0.278689					Percent Dying	0.220339
0	44					0	46
1 to 15	0					1 to 15	0
16	17					16	13

## Sheet: EndoG MB01750 DfBSC699
Sample:	MB01750/Df 100 rad		Sample:	MB01750/Df 500 rad		Sample:	MB01750/Df 3000 rad
Testis	Dying 16-cell SG		Testis	Dying 16-cell SG		Testis	Dying 16-cell SG
1	1		1	16		1	0
	2			0			0
	0			0			0
	0			0			0
	0		2	16			0
2	16			8			0
	0			0		2	16
	0			0			0
3	16			0			0
	0		3	0		3	13
	0			0			16
	0			0			0
	3			0			0
	0		4	0			0
4	1			0		4	5
	2			0			0
	0		5	16			0
	0			8			3
	0			0			0
5	1			0		5	16
	3			0			0
	16		6	0			0
	0			0			0
	0			16		6	16
	0			0			16
6	16		7	16			16
	0			0			0
	0			0			0
	0			0		7	0
	0		8	16			16
7	0			0			0
	0			14			0
	0			0		8	0
8	4		9	0			0
	0			0			0
	0			0			6
	0			0		9	16
	0		10	16			0
9	2			0			0
	0			0			0
	0		11	0		10	0
	0			0			0
10	0		12	0			0
	0			0			0
	0			0
	0		13	16
11	0			0
	0			0
12	16			0
	16		14	16
	0			16
	0			2
	0			0
13	0
	0
	0
14	5
	6
	16
	0
	0
	0
15	0
	0
	0
	0
	0
16	0
	0
	0
	0
	0
17	16
	0
	0
	0

## Sheet: EndoG MB01750 het
Sample:	MB01750/+ 100 rad		Sample:	MB01750/+ 500 rad		Sample:	MB01750/+ 3000 rad
Testis	Dying 16-cell SG		Testis	Dying 16-cell SG		Testis	Dying 16-cell SG
1	16		1	16		1	16
	0			16			0
	0			0			0
	0			0		2	0
2	5		2	16			0
	1			0			0
	0			0			0
3	0		3	16		3	16
	0			10			16
	0			0			16
4	0			0			0
	0			0		4	16
	0			0			16
5	16		4	0			0
	0			0			0
	0			0			16
6	8			0		5	16
	0		5	16			16
	0			0			16
	0			0			0
7	0			0			0
	0			0		6	16
	0		6	1			16
8	0			0			0
	0			0			0
	0			0		7	16
	0		7	16			16
9	8			13			16
	1			0			0
	0			0			0
	0			0		8	16
10	0		8	16			0
	0			0			0
	0			0			0
11	0			0		9	0
	0		9	0			0
	0			0			16
12	16			0
	0			0
	0			0
	0		10	16
13	1			16
	0			10
	0			0
				0
			11	16
				16
				0
			12	16
				16
				16
				0
				0
				0
			13	6
				0
				0
			14	16
				16
				0
